# Supplementary material for: Pathogenomic Insights into Xanthomonas oryzae pv. oryzae’s Resistome, Virulome, and Diversity for Improved Rice Blight Management
Source: Life (Basel). 2024 Dec 20;14(12):1690. doi: 10.3390/life14121690 (PMC11678079; doi:10.3390/life14121690)
Supplement: Supplementary file 1 [file life-14-01690-s001.zip]

Archive with 1 entries (1 files):
- life-3347100-supplementary.pdf
